# Supplementary material for: 2-Oxoglutarate-dependent dioxygenases in the biosynthesis of simple coumarins
Source: Front Plant Sci. 2014 Nov 3;5:549. doi: 10.3389/fpls.2014.00549 (PMC4217350; doi:10.3389/fpls.2014.00549)
Supplement: Supplementary Material 1 — The C-terminal sequences of the ortho-hydroxylases involved in biosynthesis of simple coumarins. [file DataSheet1.XLSX]

## Sheet: Sheet1
Order	Family	Genus		Species	Hits	Max Score	Min E-Value	Simple coumarin	References of analysis in coumarins
Brassicales
.	Brassicaceae
.	.	Brassiceae
.			Camelineae	Arabidopsis thaliana	7	111	2e-19	scopoletin	Phytochemistry 2006, 67, 379-386.
.	.	.	Raphanus
.	.	.	.	Raphanus raphanistrum subsp. raphanistrum	24	107	1e-27
.	.	.	.	Raphanus raphanistrum subsp. landra	8	105	7e-27
.	.	.	.	Raphanus raphanistrum subsp. maritimus	9	101	7e-26
.	.	.	.	Raphanus sativus var. oleiformis	7	103	7e-26
.	.	.	Brassica
.	.	.	.	Brassica rapa subsp. pekinensis	5	102	2e-25
.	.	.	.	Brassica oleracea var. viridis	2	103	3e-25
.	Caricaceae		Carica	Carica papaya	4	87	2e-19
Sapindales		Rutaceae	Citrus					Furanocoumarins/umbelliferone derived, scopoletin	J Agric Food Chem. 2013 13, 20-8 Planta Med. 2005 71, 84-7. J Agric Food Chem. 2005 53, 3510-8.
.			.	Citrus reticulata x Citrus temple	2	92	4e-22
.			.	Citrus sinensis	7	83	6e-19
.			.	Citrus trifoliata	8	83	2e-18
.			.	Citrus paradisi x Citrus trifoliata	13	83	4e-18
.			.	Citrus limonia	1	81	3e-17
.			.	Citrus sinensis x Citrus trifoliata	1	53	1e-07
.			.	Citrus unshiu	3	45	7e-05
.			.	Citrus clementina	2	44	0.0002
.			.	Citrus sunki	1	43	0.0004
Malvales	Malvaceae
.		Malvoideae	Gossypium					scopoletin	J Agric Food Chem. 1974 22 567-8
.	.			Gossypium barbadense	3	86	1e-19
.	.			Gossypium hirsutum	13	82	2e-18
.	.			Gossypium raimondii	4	82	9e-18
.	Byttnerioideae		Theobroma	Theobroma cacao	3	82	2e-18
Myrtales	Myrtaceae		Eucalyptus	Eucalyptus globulus	1	42	0.001
Malpighiales
.	Euphorbiaceae
.	.	Crotonoideae
.	.	Manihoteae		Manihot esculenta	7	90	3e-21	esculetin, scopoletin	Phytochemistry 2008 69, 2928-2936. ChemBioChem 2008 9, 3013-3022.
.	.	Micrandreae		Hevea brasiliensis	2	90	4e-21	scopoletin	Mycopathologia. 2002 153, 199-202.
	.	Euphorbioideae	Euphorbia					esculetin, scopoletin derived coumarin	Biosci Biotechnol Biochem. 2003 67, 631-4. Planta Med. 2004 70, 828-33. J Nat Med. 2010 64, 187-90.
.	.	.		Euphorbia tirucalli	2	88	4e-20
.	.	.		Euphorbia esula	4	72	2e-14
.	Acalyphoideae	Acalypheae	Ricinus	Ricinus communis	2	42	0.001
.	Salicaceae	Saliceae	Populus
.	.			Populus trichocarpa x Populus deltoides	6	55	1e-07
.	.			Populus tremula	3	54	1e-07
.	.			Populus trichocarpa x Populus nigra	2	52	3e-07
.	.			Populus tremula x Populus tremuloides	4	52	3e-07
.	.			Populus trichocarpa	7	52	4e-07
.	.			Populus nigra	1	51	8e-07
Fabales	Papilionoideae
.		Loteae		Lotus japonicus	8	87	3e-19
.
.	Phaseoleae			Glycine max	6	81	5e-18
.	.			Vigna unguiculata	10	75	2e-15
.	.		Phaseolus
.	.	.		Phaseolus acutifolius	1	49	7e-06
.	.	.		Phaseolus angustissimus	1	43	0.0004
.	.		Pueraria	Pueraria montana var. lobata	1	44	0.0002
.	Trifolieae		Medicago	Medicago truncatula	1	82	1e-17	(medicagol, coumestrol)	J Agric Food Chem. 1976 24, 1177-80. J Agric Food Chem. 2011 59, 131-7.
.	Fabeae		Pisum	Pisum sativum	1	60	3e-10
.	Dalbergieae		Arachis	Arachis hypogaea	1	44	0.0002
.	Cicereae		Cicer	Cicer arietinum	3	43	0.0005
.	Thermopsideae		Ammopiptanthus	Ammopiptanthus mongolicus	1	43	0.0006
Rosales
.	Moraceae		Morus	Morus indica	6	80	2e-17	isoscopoletin (esculetin derived?)	Fitoterapia. 2014 97C, 253-260.
.	Rosaceae
.	Maloideae	Amygdaleae	Prunus
.	.	.		Prunus avium	1	48	2e-05	coumarin (P. lannesiana, mahaleb)
.	.	.		Prunus armeniaca	3	48	2e-05
.	.	.		Prunus persica	3	47	2e-05
.	Rosoideae		Rosa	Rosa hybrid cultivar	1	45	0.0002
Fagales
.	Quercus
.	.			Quercus robur	3	80	5e-17	scopoletin (?, distilled whisky)	J Agric Food Chem. 2003 51, 7969-73.
.	.			Quercus suber	2	78	1e-16
.	.			Quercus petraea	2	44	0.0002
.	Betulaceae		Betula	Betula platyphylla	1	43	0.0004
Celastrales	Celastraceae		Euonymus	Euonymus alatus	2	46	0.0002
Cucurbitales	Cucurbitaceae	Benincaseae	Citrullus	Citrullus lanatus	3	43	0.0004
Vitales	Vitaceae		Vitis	Vitis vinifera	4	62	7e-11
Solanales
.	Solanaceae
.	Nicotianoideae	Nicotianeae	Nicotiana					scopoletin	J Exp Bot. 2014 65, 4305-15. Plant Mol Biol. 2004 54, 137-46. Physiol Plant. 2002 115, 228-235. Eur J Biochem. 2001 268, 4086-94.
.	.	.		Nicotiana tabacum	24	93	7e-23
.	.	.		Nicotiana benthamiana	1	50	5e-06
.	.	Solanoideae
.	.	.	Solaneae					scopoletin	Arch Pharm Res. 1998 21, 718-22.
.	.	.	.	Solanum melongena	8	76	1e-15
.	.	.	.	Solanum tuberosum	21	74	5e-15
.	.	.	.	Solanum torvum	1	66	1e-12
.	.	.	.	Solanum lycopersicum	6	65	6e-12
.	.	.	Capsiceae	Capsicum annuum	5	68	9e-13
.	.	Petunioideae		Petunia x hybrida	2	52	5e-07
.	Convolvulaceae	Ipomoeeae	Ipomoea
.			.	Ipomoea batatas	7	89	3e-20	umbelliferone, scopoletin	Phytochemistry 2011 74, 49-57. Z. Naturforsch C 2008 63, 687-690.
.			.	Ipomoea nil	7	56	2e-08
Lamiales
.	Orobanchaceae	Buchnereae		Striga hermonthica	12	80	3e-17
.	Oleaceae	Oleeae		Fraxinus excelsior	1	49	5e-06
.	Phrymaceae		Erythranthe	Erythranthe guttata	1	45	0.0004
Gentianales	Rubiaceae
.	Ixoroideae	Coffeeae		Coffea arabica	5	70	1e-13
.	Rubioideae	Ophiorrhizeae		Ophiorrhiza pumila	1	50	1e-06
Asterales	Heliantheae	Heliantheae
.	.	.	Helianthus
.	.	.	.	Helianthus annuus	9	87	2e-19	scopoletin, ayapin (scopoletin derived?)	Plant Physiol. 1986 82, 167-72. J Chem Ecol. 2007 33, 2245-53.
.	.	.	.	Helianthus ciliaris	1	53	3e-07
.	.	.	.	Helianthus tuberosus	1	45	0.0002
.	.	.	.	Helianthus petiolaris	1	44	0.0003
.	.	.	Zinnia	Zinnia violacea	1	50	6e-07
.	Anthemideae	Artemisiinae		Artemisia annua	9	84	1e-18	esculetin, scopoletin	Phytomedicine. 2011 18, 959-69. J Nat Prod. 2013 76, 615-20. Biomed Chromatogr. 2012 26, 1247-51.
.	Cichorieae	Cichorioideae
.	.		Crepidinae	Taraxacum officinale	5	76	2e-16
.	.
.	.		Cichoriinae	Cichorium endivia	1	75	3e-15
.	.		.	Cichorium intybus	2	70	2e-13	scopoletin, chicoriin (esculetin derived)	Nat Prod Commun. 2011 6, 1117-20. Fitoterapia. 2002 73, 544-6.
.	.	Lactucinae	Lactuca
.	.		.	Lactuca sativa	2	47	2e-05
.	.		.	Lactuca serriola	1	47	2e-05
.	Mutisioideae	Mutisieae		Gerbera hybrid cultivar	8	51	7e-07	furanocoumarin derivatives	Molecules 2014 19, 4046-4057
	Carduoideae	Cardueae
.		Centaureinae	Centaurea	Centaurea solstitialis	1	43	0.0006
.	.	Carduinae	Cynara	Cynara cardunculus var. scolymus	1	43	0.001
Apiales	Apiineae	Apiaceae	Apioideae	Daucus carota subsp. sativus	1	42	0.001	4-hydroxycoumarin derivative	Phytochemistry 2005 66, 1680-4.
Ericales	Actinidiaceae	Actinidia		Actinidia deliciosa	1	44	0.0009	scopoletin, scopoletin derivatives?	J Agric Food Chem. 2009 57, 4148-55.
Caryophyllales	Polygonaceae	Polygonoideae	Polygoneae	Knorringia sibirica	1	50	6e-06
Ranunculales
	Papaveraceae
	Papaveroideae		Papaver	Papaver bracteatum	1	53	3e-07
	Fumarioideae		Fumaria	Fumaria officinalis	1	42	0.0009
	Ranunculaceae	Thalictroideae
				Aquilegia formosa x Aquilegia pubescens	13	49	4e-06
				Thalictrum flavum	1	44	0.0006
Poales
	.	Triticeae
	.	.	Triticum	Triticum aestivum	31	47	2e-05
	.	.	Hordeum	Hordeum vulgare subsp. vulgare	6	46	4e-05
	Poaceae	Poeae
.	.	Loliinae	Festuca	Festuca arundinacea	1	45	0.0001
.	.	Aveninae	Avena	Avena barbata	1	45	0.0003
.		Brachypodieae	Brachypodium	Brachypodium distachyon	2	44	0.0005
	Ehrhartoideae	Oryzeae
.			Oryza sativa
.	.			Oryza sativa Japonica Group	12	45	0.0002
.	.			Oryza sativa Indica Group	1	43	0.001
	Panicoideae	Paniceae		Panicum virgatum	1	44	0.0005
Arecales	Arecaceae	Arecoideae	Cocoseae	Elaeis guineensis	1	42	0.0008
Dioscoreales		Dioscoreaceae	Dioscorea	Dioscorea alata	1	44	0.0003
Piperales	Aristolochiaceae		Aristolochia	Aristolochia fimbriata	6	46	7e-05
Amborellales	Amborellaceae		Amborella	Amborella trichopoda
	Acrogymnospermae
Cupressales		Cupressaceae	Cryptomeria	Cryptomeria japonica	1	45	8e-05
Pinales		Pinaceae	Pinidae
		.		Picea glauca	1	43	0.001
		.		Picea abies	1	43	0.001
Selaginellales	Selaginellaceae			Selaginella moellendorffii	10	54	8e-08	esculetin derived?	Selaginella tamariscina/Chem Pharm Bull (Tokyo). 2010 58, 549-51.

## Sheet: Sheet2
Urticales	Moraceae	Ficus carica		coumarins	Nat Prod Res. 2014;28(4):271-4.

## Sheet: Sheet3
	Max Score	Min E-Value
	111	2e-19
	107	1e-27
	105	7e-27
	101	7e-26
	103	7e-26
	102	2e-25
	103	3e-25
	87	2e-19
	92	4e-22
	83	6e-19
	83	2e-18
	83	4e-18
	81	3e-17
	53	1e-07
	45	7e-05
	44	0.0002
	43	0.0004
	86	1e-19
	82	2e-18
	82	9e-18
	82	2e-18
	42	0.001
	90	3e-21
	90	4e-21
	88	4e-20
	72	2e-14
	42	0.001
	55	1e-07
	54	1e-07
	52	3e-07
	52	3e-07
	52	4e-07
	51	8e-07
	87	3e-19
	81	5e-18
	75	2e-15
	49	7e-06
	43	0.0004
	44	0.0002
	82	1e-17
	60	3e-10
	44	0.0002
	43	0.0005
	43	0.0006
	80	2e-17
	48	2e-05
	48	2e-05
	47	2e-05
	45	0.0002
	80	5e-17
	78	1e-16
	44	0.0002
	43	0.0004
	46	0.0002
	43	0.0004
	62	7e-11
	93	7e-23
	50	5e-06
	76	1e-15
	74	5e-15
	66	1e-12
	65	6e-12
	68	9e-13
	52	5e-07
	89	3e-20
	56	2e-08
	80	3e-17
	49	5e-06
	45	0.0004
	70	1e-13
	50	1e-06
	87	2e-19
	53	3e-07
	45	0.0002
	44	0.0003
	50	6e-07
	84	1e-18
	76	2e-16
	75	3e-15
	70	2e-13
	47	2e-05
	47	2e-05
	51	7e-07
	43	0.0006
	43	0.001
	42	0.001
	44	0.0009
	50	6e-06
	53	3e-07
	42	0.0009
	49	4e-06
	44	0.0006
	47	2e-05
	46	4e-05
	45	0.0001
	45	0.0003
	44	0.0005
	45	0.0002
	43	0.001
	44	0.0005
	42	0.0008
	44	0.0003
	46	7e-05
	45	8e-05
	43	0.001
	43	0.001
	54	8e-08
